# Supplementary material for: Forecasting weekly dengue incidence in Sri Lanka: Modified Autoregressive Integrated Moving Average modeling approach
Source: PLoS One. 2024 Mar 8;19(3):e0299953. doi: 10.1371/journal.pone.0299953 (PMC10923413; doi:10.1371/journal.pone.0299953)
Supplement: S1 Appendix — (XLSX) [file pone.0299953.s001.xlsx]

## Sheet: Sheet1
Training set
Year	Month	Week	Dengue cases = Y
2015	Jan	1	259
2015	Jan	2	194
2015	Jan	3	302
2015	Jan	4	439
2015	Jan	5	410
2015	Feb	1	299
2015	Feb	2	298
2015	Feb	3	142
2015	Feb	4	192
2015	March	1	123
2015	March	2	124
2015	March	3	102
2015	March	4	80
2015	April	1	63
2015	April	2	54
2015	April	3	56
2015	April	4	99
2015	May	1	107
2015	May	2	81
2015	May	3	80
2015	May	4	121
2015	May	5	77
2015	June	1	69
2015	June	2	125
2015	June	3	144
2015	June	4	120
2015	July	1	85
2015	July	2	156
2015	July	3	149
2015	July	4	141
2015	July	5	196
2015	August	1	177
2015	August	2	117
2015	August	3	143
2015	August	4	115
2015	September	1	116
2015	September	2	97
2015	September	3	62
2015	September	4	96
2015	October	1	100
2015	October	2	122
2015	October	3	151
2015	October	4	155
2015	November	1	182
2015	November	2	178
2015	November	3	190
2015	November	4	232
2015	November	5	258
2015	December	1	260
2015	December	2	316
2015	December	3	174
2015	December	4	142
2016	Jan	1	301
2016	Jan	2	279
2016	Jan	3	328
2016	Jan	4	472
2016	Jan	5	466
2016	Feb	1	354
2016	Feb	2	352
2016	Feb	3	254
2016	Feb	4	287
2016	March	1	201
2016	March	2	171
2016	March	3	186
2016	March	4	174
2016	April	1	20
2016	April	2	136
2016	April	3	60
2016	April	4	161
2016	May	1	192
2016	May	2	58
2016	May	3	39
2016	May	4	50
2016	May	5	61
2016	June	1	95
2016	June	2	67
2016	June	3	84
2016	June	4	294
2016	July	1	351
2016	July	2	293
2016	July	3	368
2016	July	4	433
2016	July	5	332
2016	August	1	398
2016	August	2	347
2016	August	3	289
2016	August	4	236
2016	September	1	136
2016	September	2	154
2016	September	3	137
2016	September	4	142
2016	October	1	143
2016	October	2	89
2016	October	3	113
2016	October	4	96
2016	November	1	78
2016	November	2	84
2016	November	3	60
2016	November	4	85
2016	November	5	160
2016	December	1	158
2016	December	2	319
2016	December	3	374
2016	December	4	547
2016	December	5	511
2017	Jan	1	342
2017	Jan	2	531
2017	Jan	3	565
2017	Jan	4	482
2017	Jan	5	417
2017	Feb	1	408
2017	Feb	2	444
2017	Feb	3	220
2017	Feb	4	427
2017	March	1	379
2017	March	2	469
2017	March	3	528
2017	March	4	497
2017	April	1	664
2017	April	2	332
2017	April	3	823
2017	April	4	751
2017	May	1	777
2017	May	2	772
2017	May	3	845
2017	May	4	939
2017	May	5	821
2017	June	1	914
2017	June	2	1032
2017	June	3	1267
2017	June	4	1338
2017	July	1	1779
2017	July	2	1762
2017	July	3	1972
2017	July	4	1958
2017	August	1	1713
2017	August	2	836
2017	August	3	674
2017	August	4	397
2017	September	1	358
2017	September	2	273
2017	September	3	219
2017	September	4	216
2017	September	5	185
2017	October	1	207
2017	October	2	234
2017	October	3	161
2017	October	4	221
2017	November	1	253
2017	November	2	320
2017	November	3	238
2017	November	4	320
2017	November	5	275
2017	December	1	367
2017	December	2	346
2017	December	3	324
2017	December	4	290
2018	Jan	1	260
2018	Jan	2	330
2018	Jan	3	291
2018	Jan	4	278
2018	Jan	5	196
2018	Feb	1	147
2018	Feb	2	138
2018	Feb	3	134
2018	Feb	4	121
2018	March	1	102
2018	March	2	77
2018	March	3	100
2018	March	4	75
2018	April	1	98
2018	April	2	72
2018	April	3	98
2018	April	4	135
2018	May	1	109
2018	May	2	116
2018	May	3	168
2018	May	4	222
2018	May	5	193
2018	June	1	220
2018	June	2	266
2018	June	3	278
2018	June	4	335
2018	July	1	449
2018	July	2	431
2018	July	3	380
2018	July	4	308
2018	July	5	343
2018	August	1	241
2018	August	2	201
2018	August	3	142
2018	August	4	110
2018	September	1	102
2018	September	2	97
2018	September	3	97
2018	September	4	91
2018	October	1	75
2018	October	2	78
2018	October	3	92
2018	October	4	127
2018	November	1	133
2018	November	2	161
2018	November	3	199
2018	November	4	207
2018	November	5	277
2018	December	1	331
2018	December	2	292
2018	December	3	390
2018	December	4	320
2019	Jan	1	299
2019	Jan	2	326
2019	Jan	3	259
2019	Jan	4	341
2019	Jan	5	232
2019	Feb	1	201
2019	Feb	2	215
2019	Feb	3	144
2019	Feb	4	153
2019	March	1	170
2019	March	2	173
2019	March	3	184
2019	March	4	135
2019	April	1	166
2019	April	2	136
2019	April	3	99
2019	April	4	178
2019	May	1	168
2019	May	2	143
2019	May	3	192
2019	May	4	152
2019	May	5	211
2019	June	1	233
2019	June	2	280
2019	June	3	279
2019	June	4	334
2019	July	1	303
2019	July	2	477
2019	July	3	474
2019	July	4	489
2019	July	5	401
2019	August	1	391
2019	August	2	389
2019	August	3	399
2019	August	4	323
2019	September	1	297
2019	September	2	349
2019	September	3	396
2019	September	4	420
2019	October	1	647
2019	October	2	582
2019	October	3	587
2019	October	4	777
2019	November	1	815
2019	November	2	886
2019	November	3	891
2019	November	4	832
2019	November	5	793
2019	December	1	802
2019	December	2	669
2019	December	3	661
2019	December	4	616
2019	December	5	535
2020	Jan	1	462
2020	Jan	2	481
2020	Jan	3	439
2020	Jan	4	305
2020	Feb	1	247
2020	Feb	2	198
2020	Feb	3	138
2020	Feb	4	175
2020	March	1	92
2020	March	2	81
2020	March	3	48
2020	March	4	12
2020	April	1	2
2020	April	2	10
2020	April	3	8
2020	April	4	8
2020	May	1	10
2020	May	2	6
2020	May	3	24
2020	May	4	67
2020	May	5	80
2020	June	1	81
2020	June	2	62
2020	June	3	70
2020	June	4	58
2020	July	1	50
2020	July	2	45
2020	July	3	82
2020	July	4	47
2020	July	5	72
2020	August	1	53
2020	August	2	55
2020	August	3	52
2020	August	4	71
					Validation set (independent set)
					Month/week	Dengue cases = Y
					Sep-W1	56
					Sep-W2	44
					Sep-W3	38
					Sep-W4	34
					Oct-W1	44
					Oct-W2	37
					Oct-W3	23
					Oct-W4	9
					Nov-W1	14
					Nov-W2	17
					Nov-W3	16
					Nov-W4	12
					Dec-W1	17
					Dec-W2	6
					Dec-W3	39
					Dec-W4	30
